# Supplementary material for: Prokaryotic community shifts during soil formation on sands in the tundra zone
Source: PLoS One. 2019 Apr 2;14(4):e0206777. doi: 10.1371/journal.pone.0206777 (PMC6445424; doi:10.1371/journal.pone.0206777)
Supplement: S1 Table — Significant difference (p<0.05) is marked red. (XLSX) [file pone.0206777.s001.xlsx]

## Sheet: Лист1
t-test for independent samples (pairwise comparisons)			significant difference (p<0.05) is marked red
T-test for Independent Samples (Spreadsheet6_BAC_for_ttest.sta)_x000D_ Note: Variables were treated as independent samples
	Mean	Mean	t-value	df	p	Valid N	Valid N	Std.Dev.	Std.Dev.	F-ratio	p
I 1 vs. I 2	1.30954e+10	3.61765e+10	-3.33033	8	0.0103793	5	5	8.34775e+09	1.30568e+10	2.44642	0.40743
I 1 vs. I 3	1.30954e+10	8.6427e+10	-2.71029	8	0.0266462	5	5	8.34775e+09	5.9922e+10	51.5269	0.00214704
I 2 vs. I 3	3.61765e+10	8.6427e+10	-1.83217	8	0.104289	5	5	1.30568e+10	5.9922e+10	21.0622	0.0119545
II 1 vs. II 2	1.87185e+09	7.11823e+10	-2.71617	8	0.0264047	5	5	1.33011e+09	5.70439e+10	1839.25	1.77109e-06
II 1 vs. II 3	1.87185e+09	1.51405e+11	-6.7198	8	0.000149624	5	5	1.33011e+09	4.97405e+10	1398.44	3.06222e-06
II 2 vs. II 3	7.11823e+10	1.51405e+11	-2.37014	8	0.0452362	5	5	5.70439e+10	4.97405e+10	1.31522	0.797037
T-test for Independent Samples (Spreadsheet6_ARCH_for_ttest.sta)_x000D__x000D_ Note: Variables were treated as independent sample
	Mean	Mean	t-value	df	p	Valid N	Valid N	Std.Dev.	Std.Dev.	F-ratio	p
I 1 vs. I 2	7.855e+08	1.57246e+09	-1.87105	8	0.0982483	5	5	7.02498e+08	6.25304e+08	1.26214	0.826956
I 1 vs. I 3	7.855e+08	6.09704e+10	-6.38912	8	0.000211573	5	5	7.02498e+08	2.10518e+10	898.028	7.41792e-06
I 2 vs. I 3	1.57246e+09	6.09704e+10	-6.30631	8	0.000231211	5	5	6.25304e+08	2.10518e+10	1133.44	4.65946e-06
II 1 vs. II 2	1.23013e+08	2.34188e+09	-4.41389	8	0.00224473	5	5	8.87292e+07	1.12057e+09	159.493	0.000231969
II 1 vs. II 3	1.23013e+08	9.7608e+09	-10.5924	8	5.5147e-06	5	5	8.87292e+07	2.03261e+09	524.78	2.16767e-05
II 2 vs. II 3	2.34188e+09	9.7608e+09	-7.14734	8	9.73461e-05	5	5	1.12057e+09	2.03261e+09	3.29029	0.275318
T-test for Independent Samples (Spreadsheet6_FUN_for_ttest.sta)_x000D_ Note: Variables were treated as independent samples
	Mean	Mean	t-value	df	p	Valid N	Valid N	Std.Dev.	Std.Dev.	F-ratio	p
I 1 vs. I 2	6.95122e+08	3.88904e+09	-8.58104	8	2.62728e-05	5	5	3.77908e+08	7.41535e+08	3.85027	0.219991
I 1 vs. I 3	6.95122e+08	1.31076e+10	-5.56356	8	0.000532442	5	5	3.77908e+08	4.97441e+09	173.265	0.000196818
I 2 vs. I 3	3.88904e+09	1.31076e+10	-4.0986	8	0.00344444	5	5	7.41535e+08	4.97441e+09	45.0008	0.00279435
II 1 vs. II 2	1.69916e+08	6.69447e+09	-4.77943	8	0.00139169	5	5	7.46115e+07	3.05162e+09	1672.82	2.14074e-06
II 1 vs. II 3	1.69916e+08	1.25782e+10	-5.0601	8	0.000976925	5	5	7.46115e+07	5.48274e+09	5399.88	2.05669e-07
II 2 vs. II 3	6.69447e+09	1.25782e+10	-2.09672	8	0.0692898	5	5	3.05162e+09	5.48274e+09	3.22802	0.282719
T-test for Independent Samples (Spreadsheet6_NIFH_for_ttest.sta)_x000D_ Note: Variables were treated as independent samples
	Mean	Mean	t-value	df	p	Valid N	Valid N	Std.Dev.	Std.Dev.	F-ratio	p
I 1 vs. I 2	1.94136e+07	6.30175e+07	-4.38437	8	0.00233508	5	5	1.18215e+07	1.88361e+07	2.53885	0.388844
I 1 vs. I 3	1.94136e+07	6.90124e+08	-10.1309	8	7.70204e-06	5	5	1.18215e+07	1.47565e+08	155.82	0.000242941
I 2 vs. I 3	6.30175e+07	6.90124e+08	-9.42615	8	1.31721e-05	5	5	1.88361e+07	1.47565e+08	61.374	0.00152573
II 1 vs. II 2	3.60017e+06	1.62715e+08	-2.39385	8	0.0435934	5	5	1.91984e+06	1.48615e+08	5992.33	1.67019e-07
II 1 vs. II 3	3.60017e+06	4.66454e+08	-6.81505	8	0.000135725	5	5	1.91984e+06	1.51853e+08	6256.31	1.53225e-07
II 2 vs. II 3	1.62715e+08	4.66454e+08	-3.19651	8	0.0126787	5	5	1.48615e+08	1.51853e+08	1.04405	0.967677
T-test for Independent Samples (Spreadsheet6_AMOA_for_ttest.sta)_x000D__x000D_ Note: Variables were treated as independent sample
	Mean	Mean	t-value	df	p	Valid N	Valid N	Std.Dev.	Std.Dev.	F-ratio	p
I 1 vs. I 2	1.84474e+06	664872	1.08661	8	0.308861	5	5	2.42427e+06	133883	327.877	5.53608e-05
I 1 vs. I 3	1.84474e+06	1.95577e+07	-10.6336	8	5.35604e-06	5	5	2.42427e+06	2.82783e+06	1.36064	0.772623
I 2 vs. I 3	664872	1.95577e+07	-14.9225	8	4.01128e-07	5	5	133883	2.82783e+06	446.124	2.99673e-05
II 1 vs. II 2	57278.6	932187	-3.62133	8	0.00676952	5	5	36658.7	538986	216.172	0.000126826
II 1 vs. II 3	57278.6	1.23029e+07	-7.19252	8	9.31293e-05	5	5	36658.7	3.80685e+06	10783.9	5.15809e-08
II 2 vs. II 3	932187	1.23029e+07	-6.61299	8	0.000167109	5	5	538986	3.80685e+06	49.8859	0.00228681
T-test for Independent Samples (Spreadsheet6_NIRK_for_ttest.sta)_x000D_ Note: Variables were treated as independent samples
	Mean	Mean	t-value	df	p	Valid N	Valid N	Std.Dev.	Std.Dev.	F-ratio	p
I 1 vs. I 2	1.09269e+09	2.34959e+09	-2.51335	8	0.0361817	5	5	6.17008e+08	9.32608e+08	2.28463	0.443256
I 1 vs. I 3	1.09269e+09	3.7539e+10	-11.7327	8	2.54486e-06	5	5	6.17008e+08	6.91862e+09	125.736	0.00037159
I 2 vs. I 3	2.34959e+09	3.7539e+10	-11.2711	8	3.45102e-06	5	5	9.32608e+08	6.91862e+09	55.0353	0.00188812
II 1 vs. II 2	9.3277e+07	4.77074e+09	-3.95163	8	0.00422634	5	5	5.67652e+07	2.64618e+09	2173.07	1.26902e-06
II 1 vs. II 3	9.3277e+07	1.22561e+10	-7.94028	8	4.60865e-05	5	5	5.67652e+07	3.42471e+09	3639.84	4.52551e-07
II 2 vs. II 3	4.77074e+09	1.22561e+10	-3.86738	8	0.00475892	5	5	2.64618e+09	3.42471e+09	1.67497	0.629539
T-test for Independent Samples (Spreadsheet6_NIRS_for_ttest.sta)_x000D_ Note: Variables were treated as independent samples
	Mean	Mean	t-value	df	p	Valid N	Valid N	Std.Dev.	Std.Dev.	F-ratio	p
I 1 vs. I 2	7.05181e+06	1.71817e+07	-3.66035	8	0.00639801	5	5	4.80734e+06	3.89664e+06	1.52204	0.693946
I 1 vs. I 3	7.05181e+06	3.14626e+08	-9.83226	8	9.62944e-06	5	5	4.80734e+06	6.97837e+07	210.717	0.000133435
I 2 vs. I 3	1.71817e+07	3.14626e+08	-9.51615	8	1.22766e-05	5	5	3.89664e+06	6.97837e+07	320.72	5.78487e-05
II 1 vs. II 2	1.60909e+06	2.01777e+07	-8.27768	8	3.41302e-05	5	5	1.28767e+06	4.84787e+06	14.1741	0.0249134
II 1 vs. II 3	1.60909e+06	9.0309e+07	-8.61883	8	2.54437e-05	5	5	1.28767e+06	2.29762e+07	318.384	5.86973e-05
II 2 vs. II 3	2.01777e+07	9.0309e+07	-6.67821	8	0.00015618	5	5	4.84787e+06	2.29762e+07	22.4624	0.0105898
