# Supplementary material for: Prokaryotic community shifts during soil formation on sands in the tundra zone
Source: PLoS One. 2019 Apr 2;14(4):e0206777. doi: 10.1371/journal.pone.0206777 (PMC6445424; doi:10.1371/journal.pone.0206777)
Supplement: S2 Table — Significant correlations (p<0.05) are marked red. (XLSX) [file pone.0206777.s002.xlsx]

## Sheet: Лист1
	Correlations (Spreadsheet1)_x000D_ Marked correlations are significant at p < 0,05 N=6 (Casewise deletion of missing data)
	Thaumarchaeota	Acidobacteria	Actinobacteria	Bacteroidetes	Chloroflexi	Cyanobacteria	Firmicutes	Planctomycetes	Proteobacteria	Verrucomicrobia
C	-,3993	,4426	,0860	,1774	-,7905	-,5154	-,8500	,7187	,3594	-,1050
	p=,433	p=,379	p=,871	p=,737	p=,061	p=,295	p=,032	p=,108	p=,484	p=,843
N	-,3945	,5737	,1640	-,0357	-,7399	-,5792	-,8237	,6211	,2329	-,1515
	p=,439	p=,234	p=,756	p=,946	p=,093	p=,228	p=,044	p=,188	p=,657	p=,774
