# Supplementary material for: Prokaryotic community shifts during soil formation on sands in the tundra zone
Source: PLoS One. 2019 Apr 2;14(4):e0206777. doi: 10.1371/journal.pone.0206777 (PMC6445424; doi:10.1371/journal.pone.0206777)
Supplement: S3 Table — R values and p values calculated for Weighted UniFrac, Unweighted UniFrac and Bray-Curtis metrics. (XLSX) [file pone.0206777.s003.xlsx]

## Sheet: Лист1
		Site I - Nelmin Nos		Site II - Naryan Mar
		R	p	R	p
	Weighted UniFrac	0.62	0.001	0.99	0.001
	Unweighted UniFrac	0.70	0.001	0.97	0.001
	Bray Curtis	0.71	0.001	1.00	0.001
