# Supplementary material for: Prokaryotic community shifts during soil formation on sands in the tundra zone
Source: PLoS One. 2019 Apr 2;14(4):e0206777. doi: 10.1371/journal.pone.0206777 (PMC6445424; doi:10.1371/journal.pone.0206777)
Supplement: S2 Dataset — (XLSX) [file pone.0206777.s005.xlsx]

## Sheet: Bray-Curtis
	Bray-Curtis					unweighted unifrac				weighted unifrac
	593-1	I 1	-1.07375	-0.587465		593-1	-1.06271	0.255511		593-1	-0.993309	-0.933516
	593-2		-2.73833	0.131371		593-2	-2.7986	-1.04979		593-2	-2.70158	0.339868
	593-3		-1.22177	-0.719616		593-3	-1.46483	0.586406		593-3	-1.06743	-0.518963
	593-4		-1.34529	-0.717712		593-4	-1.38851	0.687575		593-4	-1.29617	-0.721309
	593-5		-1.11315	-0.850004		593-5	-1.19646	0.0854306		593-5	-1.34924	-1.08504
	594-1	I 2	0.302709	0.201134		594-1	0.266532	0.0893479		594-1	0.308434	0.190794
	594-2		0.0500872	-0.797074		594-2	-0.425197	-0.558719		594-2	0.154692	-0.754517
	594-3		0.270965	0.0232078		594-3	0.141687	-0.0652115		594-3	0.345705	0.0837457
	594-4		0.265353	-0.848266		594-4	-0.255923	-0.634299		594-4	0.345303	-0.980618
	594-5		0.115133	-0.572725		594-5	-0.198732	-0.308473		594-5	0.21629	-0.535819
	595-1	I 3	0.50886	-0.447629		595-1	0.0888075	-0.632513		595-1	0.470603	-0.613674
	595-2		0.523269	-0.271776		595-2	0.235961	-0.601995		595-2	0.365908	-0.242276
	595-3		0.628814	-0.462754		595-3	0.0576289	-0.799728		595-3	0.440043	-0.269509
	595-5		0.606343	-0.738852		595-5	0.0698465	-1.03951		595-5	0.13733	-0.28537
	619-1	II 1	-0.56747	0.327492		619-1	-0.359269	0.257698		619-1	-0.408964	0.230264
	619-2		-0.599995	0.939489		619-2	0.0603996	1.2252		619-2	-0.5886	1.34737
	619-3		-0.779177	0.910668		619-3	-0.345266	1.1339		619-3	-0.641037	1.13238
	619-4		-0.384726	1.06734		619-4	0.261452	1.07863		619-4	-0.389504	1.11569
	619-5		-0.720601	0.974342		619-5	-0.0644202	1.20612		619-5	-0.701515	1.20506
	620-1	II 2	0.977297	0.756677		620-1	1.20684	0.385057		620-1	1.14957	0.581802
	620-2		0.491628	0.803757		620-2	0.838359	0.643243		620-2	0.763164	0.681669
	620-3		0.607787	0.595229		620-3	0.839601	0.332001		620-3	0.668098	0.420771
	620-4		0.478865	0.753468		620-4	0.715597	0.378023		620-4	0.638501	0.73062
	620-5		0.237653	0.817785		620-5	0.658505	0.513468		620-5	0.435377	0.962959
	621-1	II 3	0.896741	-0.0903313		621-1	0.88137	-0.477685		621-1	0.793809	-0.170134
	621-2		0.888764	-0.43983		621-2	0.742829	-0.75992		621-2	0.718141	-0.640834
	621-3		0.848813	-0.269121		621-3	0.939336	-0.578227		621-3	0.610363	-0.574572
	621-4		0.731382	-0.198288		621-4	0.656004	-0.61266		621-4	0.526243	-0.518252
	621-5		1.1138	-0.290521		621-5	0.899162	-0.738882		621-5	1.04978	-0.178588
